# Supplementary material for: Identification of key extracellular proteins as the potential biomarkers in thyroid eye disease
Source: PLoS One. 2025 Apr 29;20(4):e0322415. doi: 10.1371/journal.pone.0322415 (PMC12040256; doi:10.1371/journal.pone.0322415)
Supplement: S1 Table — (XLSX) [file pone.0322415.s001.xlsx]

## Sheet: Sheet1
Gene.Symbol	logFC	AveExpr	P.Value	adj.P.Val
CP	-1.15805	6.63062	0.00124059	0.0136296
CFH	-1.05771	6.42152	4.15e-05	0.00639209
TF	-0.969683	6.77412	0.00375241	0.0218886
EFEMP1	-0.86273	8.83344	0.000869459	0.0123595
DPP4	-0.852393	6.71823	0.000657382	0.0114159
ADAM9	-0.850047	6.1133	3.19e-06	0.00341638
F13A1	-0.844883	6.82109	0.00394769	0.0224748
CD55	-0.821224	8.21338	0.0015962	0.0149163
SFRP1	-0.807777	8.57756	0.00357153	0.0212945
PLA2G2A	-0.788548	9.96674	0.00123404	0.0136204
PAM	-0.77449	7.80393	0.000476668	0.0103222
CD44	-0.764907	9.5474	0.00139015	0.0141133
MXRA5	-0.750688	7.67307	0.00714496	0.0308846
ERAP1	-0.741922	5.45992	0.000391191	0.00974826
RNASE4	-0.74109	7.49633	0.000632665	0.011276
PLTP	-0.737308	8.31162	2.66e-05	0.00604775
OLFML2A	-0.728392	6.38168	0.00205717	0.0166472
OLFML1	-0.717059	4.29894	0.00790249	0.0328021
TNFSF10	-0.711873	6.93504	0.000786769	0.0120234
EGFR	-0.703263	8.22356	9.46e-05	0.00735464
COL6A3	-0.692503	8.02519	0.00853589	0.0342453
C1S	-0.68922	8.23323	0.00595422	0.027971
TGFBI	-0.682393	7.98627	0.00305614	0.0198264
COL3A1	-0.679518	9.04397	0.00921616	0.0359143
LGALS3	-0.667625	8.67706	0.000193035	0.00851359
NID2	-0.667365	4.89005	0.00840275	0.0339108
RNASET2	-0.659908	7.79437	0.000106786	0.00748857
GPI	-0.653297	7.98867	2.93e-07	0.00266697
ANG	-0.648241	6.60606	0.000614403	0.0111245
C1QC	-0.644289	8.43746	0.00232821	0.0176899
ITM2B	-0.638814	9.79846	8.86e-05	0.00731265
MAN2B2	-0.623558	7.9045	0.000213673	0.0085479
CTSB	-0.62198	10.0876	9.37e-07	0.00266697
CXCL12	-0.620682	8.25173	0.0047711	0.0247907
CREG1	-0.618666	7.91391	0.0032111	0.0202442
LY96	-0.616808	5.4414	0.00144374	0.0143217
NPC2	-0.616589	7.87549	5.92e-06	0.00401531
ANGPTL2	-0.610581	7.66301	0.0149091	0.0482597
COPA	-0.608684	8.08891	7.88e-05	0.00710979
CCL13	-0.602614	5.95826	0.00972506	0.0371291
XYLT1	-0.582112	5.60031	6.95e-06	0.00401531
PPIB	-0.575397	8.60142	2.97e-05	0.00604775
C1QB	-0.555879	8.41249	0.0148035	0.0480903
ALCAM	-0.546584	6.58837	0.0156874	0.0498148
HMGB1	-0.531801	9.14352	0.00263336	0.0186418
LOXL1	-0.526369	6.71317	0.0042701	0.0235364
CD14	-0.525842	7.6214	0.000518803	0.0105015
C1QBP	-0.520996	5.48555	0.0026926	0.018797
IDE	-0.51544	6.05543	0.00148247	0.0144552
C3	-0.507367	9.48708	0.00538441	0.0264698
EMILIN1	0.503236	5.44153	0.00323382	0.0203086
ARSF	0.503573	3.74122	0.00156249	0.0147884
CELA2B	0.506358	5.93716	0.00073195	0.0117994
FGF21	0.509855	5.11164	0.000199116	0.00854236
REG3A	0.511887	4.94017	0.000519408	0.0105015
TECTA	0.513639	4.35681	0.00101473	0.0129007
NPPC	0.514449	4.76885	0.000777449	0.0120234
LGI4	0.515744	6.4431	0.00166475	0.0152514
WFDC3	0.516212	3.77475	0.000519086	0.0105015
KLK12	0.516305	4.87435	0.00169902	0.0153493
TNFSF14	0.517666	4.6212	0.00128484	0.0137196
IL13	0.521801	4.87004	0.000618582	0.0111537
CELA1	0.525045	3.5348	0.00025954	0.00888516
WFIKKN2	0.526136	3.53391	9.03e-05	0.00731265
ADAMTS15	0.528557	5.76144	0.000116581	0.00767231
PGLYRP2	0.529488	4.52269	0.000668765	0.0114664
SBSN	0.532852	3.62065	0.00595091	0.0279659
EPO	0.543428	5.21346	0.00184558	0.015904
WNT8B	0.544797	5.19739	0.00232927	0.0176899
IGFALS	0.54824	5.8671	0.00194042	0.0161867
F2	0.548997	4.58363	0.0018329	0.0158639
ADAMTS4	0.550265	4.36102	0.00208358	0.0167799
SCUBE3	0.551275	4.69395	0.000866653	0.0123556
FCGR3B	0.551849	1.97419	0.00164535	0.0151359
IL34	0.553888	7.53555	0.002577	0.0184785
TFRC	0.553995	7.79891	0.00264607	0.0186708
SEMA3B	0.558018	4.19939	0.000997642	0.0128137
FGF3	0.558659	4.76087	0.000222419	0.00859035
DKKL1	0.559261	5.55065	0.00295681	0.0195987
COMP	0.563429	4.84259	9.08e-05	0.00731265
COL11A2	0.566086	5.14307	0.000264062	0.00894361
CRH	0.566174	6.05322	0.000793702	0.0120308
SFRP5	0.566631	5.31175	0.000523505	0.0105015
EBI3	0.56758	5.75995	0.000273391	0.00895296
GKN1	0.571513	2.96601	6.82e-05	0.00688344
S100A9	0.577437	6.50314	0.00175347	0.0155911
RS1	0.586844	3.61973	7.84e-05	0.00710979
CRLF1	0.590393	5.29911	0.000376998	0.00970379
MUC13	0.591547	5.86282	0.00185358	0.0159536
APOL4	0.59254	5.57652	0.000275632	0.00895427
SEMA3F	0.602707	7.41152	0.000997371	0.0128137
KLK13	0.605563	5.26727	0.000345648	0.0094806
CXCL8	0.62306	3.70791	0.000352144	0.00950641
GPHA2	0.63083	3.60679	0.00624768	0.0287065
CFB	0.639437	5.6045	0.00156967	0.014811
NAPSA	0.666538	4.90553	0.000235932	0.00868895
S100A12	0.687231	2.83474	0.00193254	0.0161648
IL6	0.688804	4.39224	0.00110711	0.0130833
ANGPTL7	0.705786	4.38776	0.00153107	0.014677
LTBP3	0.708773	6.40744	0.000509644	0.0104955
SCUBE1	0.714576	7.03539	0.000780607	0.0120234
CHAD	0.733236	4.89505	0.014238	0.0468863

## Sheet: Sheet2
gene_name	logFC	pvalue	padj
